# Supplementary material for: Disruption of Multiple Overlapping Functions Following Stepwise Inactivation of the Extended Myc Network
Source: Cells. 2022 Dec 16;11(24):4087. doi: 10.3390/cells11244087 (PMC9777503; doi:10.3390/cells11244087)
Supplement: Supplementary file 1 [file cells-11-04087-s001.zip]

Archive with 1 entries (1 files):
- cells-1967310-Supplementary.pdf
